# Supplementary material for: Structural variant-based pangenome construction has low sensitivity to variability of haplotype-resolved bovine assemblies
Source: Nat Commun. 2022 May 31;13:3012. doi: 10.1038/s41467-022-30680-2 (PMC9156671; doi:10.1038/s41467-022-30680-2)
Supplement: Supplementary file 4 — Supplementary Data 1 [file 41467_2022_30680_MOESM4_ESM.csv]

gene	chromosome	cds_start_H	cds_end_H	overlaps_H	mean_len_H	mean_K_H	cds_start_S	cds_end_S	overlaps_S	mean_len_S	mean_K_len	OMIA	pLI
CD200	1	NA	NA	NA	NA	NA	57206097	57206117	1	20	10	False	0.160238630083487
KAT2B	1	NA	NA	NA	NA	NA	157277080	157277804	1	0	0	False	0.998926901286195
LOC526226	1	2398498	2398807	1	309	309	2398498	2398807	1	309	309	False	0
LOC112446920	1	4868147	4868417	1	96	96	4868147	4868417	1	96	96	False	0
LOC112446952	1	4901911	4902166	1	15	8	4901911	4902166	1	15	8	False	0
LOC615183	1	7246093	7246459	1	366	366	7246093	7246459	1	366	366	False	0
LOC112447279	1	8918074	8918383	1	309	309	8918074	8918383	1	309	309	False	0
LOC526789	1	8960273	8960582	1	309	309	8960273	8960582	1	309	309	False	0
LOC783578	1	42347998	42348811	1	47	9	42347998	42348811	1	47	9	False	0
LOC783917	1	42547933	42548860	1	927	132	42547933	42548860	1	927	132	False	0
LOC112447300	1	56777916	56779457	2	117	58	56777916	56779457	2	117	58	False	0
LOC516421	1	66442973	66443066	1	43	43	66442973	66443066	1	43	43	False	0
MYLK	1	68066870	68068486	2	0	0	68066870	68068486	2	0	0	False	9.37919861515833e-06
MUC13	1	69354040	69355114	1	974	195	69354040	69355114	1	974	162	False	0.0251339159380931
LOC112447334	1	70510897	70514095	3	125	125	70510897	70514095	3	125	125	False	0
RTP4	1	79911985	79913498	1	0	0	79911985	79913498	1	0	0	False	0.0108456456084385
PLCXD1	1	88341068	88349777	7	138	12	88341068	88349777	7	138	9	False	1.56642202426473e-12
GTPBP6	1	88344634	88362389	11	150	13	88344634	88362389	11	150	9	False	0
PPP2R3B	1	88367546	88407198	15	128	11	88367546	88407198	15	128	8	False	1.71421301526223e-09
PLD1	1	95801397	95801550	1	0	0	95801397	95801550	1	0	0	False	7.20704885136773e-16
LOC783811	1	141861888	141862608	1	0	0	141861888	141862608	1	0	0	False	0
RIPK4	1	142027123	142027415	1	-1	-1	142027123	142027415	1	-1	-1	False	0.00120659621680067
LOC112448267	1	143446447	143448063	3	208	89	143446447	143448063	3	208	89	False	0
LOC100300014	1	144498437	144499274	1	8	3	144498437	144499274	1	8	3	False	0
LOC783329	1	144515682	144516447	2	100	25	144515682	144516447	2	100	25	False	0
LOC783535	1	144519752	144520454	1	702	176	144519752	144520454	1	702	176	False	0
LOC100299102	1	144549151	144549460	2	2	2	144549151	144549460	2	2	2	False	0
LOC112448007	1	144592733	144593216	1	171	171	144592733	144593216	1	171	171	False	0
DOPEY2	1	148572395	148572505	1	9	2	148572395	148572505	1	9	2	False	9.61164900781145e-08
LOC107132228	1	152412954	152413173	1	219	219	152412954	152413173	1	219	219	False	0
COLQ	1	152505421	152505457	4	7	4	152505421	152505457	4	7	4	False	1.42517319859713e-07
PRDM9	1	157546048	157547073	1	84	84	157546048	157547073	1	84	21	False	1.9533397375621e-22
MYO7B	2	4893673	4893938	1	265	29	4893673	4893938	1	265	29	False	6.3829496749846e-16
TTN	2	18210518	18210992	3	84	21	18210518	18210992	3	84	21	False	1.21111377105808e-32
LOC101905343	2	25528650	25528854	1	204	204	25528650	25528854	1	204	102	False	0
GAD1	2	25607121	25607211	1	-1	-1	25607121	25607211	1	-1	-1	False	0.82254015260978
LOC101906569	2	58321113	58321992	1	879	220	58321113	58321992	1	879	220	False	0
HIST2H3D	2	88751580	88751988	1	408	408	88751580	88751988	1	408	408	False	0.498937279946072
SPAG16	2	101423450	101423681	2	124	31	101423450	101423681	2	124	31	False	3.65639735304229e-20
MARCH4	2	104279070	104279263	1	0	0	104279070	104279263	1	0	0	False	0.0162584104874255
ALPI	2	120099622	120099921	1	0	0	120099622	120099921	1	0	0	False	4.02971384353915e-16
LOC100125266	2	120102533	120102600	1	31	10	120102533	120102600	1	31	10	False	0
CLDN12	2	121413086	121413818	1	732	366	121413086	121413818	1	732	366	False	0.10092139715214
SHOX	2	121446977	121458371	5	184	92	121446977	121458371	5	184	92	False	0.738457610429217
LOC112442278	2	121570363	121574973	4	709	354	121570363	121574973	4	709	354	False	0
LOC112443425	2	132561711	132573515	5	153	10	132561711	132573515	5	153	15	False	0
PQLC2	2	133346937	133347773	2	0	0	133346937	133347773	2	0	0	False	0.000146809008866195
IFFO2	2	133740290	133740351	1	61	20	133740290	133740351	1	61	20	False	0.382583916452741
PADI3	2	135317423	135317654	1	12	12	NA	NA	NA	NA	NA	False	4.68791671509589e-10
LOC782367	3	NA	NA	NA	NA	NA	12025290	12026430	2	424	141	False	0
LOC782529	3	NA	NA	NA	NA	NA	12079738	12082666	6	173	58	False	0
LOC788175	3	NA	NA	NA	NA	NA	12134435	12135686	3	133	44	False	0
ZNF697	3	NA	NA	NA	NA	NA	23690033	23691439	1	103	52	False	0.191081026945304
TMCO1	3	3123307	3125034	2	58	58	3123307	3125034	2	58	58	False	9.55325778347458e-07
NDUFS2	3	8296034	8296279	2	48	48	8296034	8296279	2	48	48	False	0.99773539454649
LOC100336682	3	8564173	8568747	7	115	6	8564173	8568747	7	115	6	False	0
ITLN2	3	8591983	8602090	8	121	5	8591983	8602090	8	121	5	False	1.15271947267602e-05
AIM2	3	10769917	10771586	2	140	70	10769917	10771586	2	140	70	False	9.0084267551464e-08
LOC507767	3	11666185	11668607	5	197	99	11666185	11668607	5	197	99	False	0
CD1B	3	11714084	11714178	1	18	9	11714084	11714178	1	18	9	False	1.15095187891101e-07
LOC509005	3	11721983	11725716	7	146	146	11721983	11725716	7	146	73	False	0
LOC781726	3	11746707	11749447	6	216	216	11746707	11749447	6	216	108	False	0
MUC1	3	15428467	15429086	6	36	27	15428467	15429801	3	100	20	False	0.730964975196719
LOR	3	17212345	17213356	1	72	72	17212345	17213356	1	72	72	False	0.179479999341018
IVL	3	17840285	17841593	3	60	30	17840285	17841593	3	102	11	False	3.43124628664551e-09
CRNN	3	18283921	18286306	2	84	84	18283921	18286306	2	84	84	False	0.000495360508958453
LOC112445945	3	18509120	18510193	5	113	19	18509120	18510193	5	113	19	False	0
RPTN	3	18581959	18585117	3	267	115	18581959	18585117	3	267	115	False	3.17531967976647e-18
TCHH	3	18621945	18625321	6	150	150	18621945	18625321	6	150	150	False	3.87496343902758e-23
LOC112445946	3	18676118	18685460	1	2151	430	18676118	18684736	2	1076	358	False	0
C2CD4D	3	18945337	18946375	1	69	69	18945337	18946375	1	69	69	False	0
LOC112445954	3	21668061	21671393	3	208	104	21668061	21671393	3	208	104	False	0
PDZK1	3	21672713	21673356	2	15	8	21672713	21673356	2	15	8	False	0.000134102441018778
GSTM1_1	3	33765675	33765786	1	42	7	33765675	33765786	1	42	7	False	0
LOC533361	3	40234341	40234796	1	441	220	40234341	40234796	1	441	220	False	0
FAM151A	3	91637730	91663173	7	239	48	91637730	91663173	7	239	48	False	3.92272933199048e-13
LOC101906178	3	94815466	94815901	1	435	435	94815466	94815901	1	435	435	False	0
LOC112446022	3	101029754	101031428	2	470	470	101029754	101031428	2	470	470	False	0
LOC527415	3	103021037	103022012	1	975	244	103021037	103022012	1	975	244	False	0
KIAA0754	3	106652820	106657662	1	533	107	106652820	106654531	2	429	61	False	0.0210361269465471
USP40	3	113168446	113168711	1	2	1	113168446	113168711	1	2	1	False	1.74474759846129e-14
LOC112445917	3	118994959	119003247	4	72	36	118994959	119003247	4	72	36	False	0
LOC112445897	3	119005524	119006472	1	873	436	119005524	119006472	1	873	436	False	0
LOC112445901	3	119168030	119168978	1	948	948	119168030	119168978	1	948	190	False	0
LOC782190	3	119229678	119233200	3	319	16	119229678	119233200	3	319	16	False	0
LOC618660	3	119258317	119259253	1	936	47	119258317	119259253	1	936	47	False	0
LOC782255	3	119281418	119282366	1	948	47	119281418	119282366	1	948	47	False	0
CSF2RA	3	119422627	119441872	17	91	45	119422627	119441872	17	91	45	False	0.00186657626375054
LOC100336476	3	119452584	119473073	14	111	56	119452584	119473073	14	111	56	False	0
IL3RA	3	119484590	119499184	12	104	52	119484590	119499184	12	104	52	False	1.10372786819782e-12
LOC107131293	3	119502327	119505464	3	101	50	119502327	119505464	3	101	50	False	0
P2RY8	3	119510494	119511556	1	1062	531	119510494	119511556	1	1062	531	False	0.0128441170894152
LOC112445918	3	119575193	119577336	6	160	80	119575193	119577336	6	160	80	False	0
AKAP17A	3	119577929	119585324	4	526	263	119577929	119585324	4	526	263	False	0.713632077782215
LOC112445919	3	119598437	119604813	5	82	41	119598437	119604813	5	82	41	False	0
LOC112446047	3	119620420	119621368	1	948	474	119620420	119621368	1	948	474	False	0
CAPN10	3	119983013	119983097	1	41	10	119983013	119983097	1	41	10	False	2.37881013810975e-08
CROCC2	3	120232985	120234037	1	552	276	NA	NA	NA	NA	NA	False	0
LOC107132365	3	120236868	120238231	2	306	38	NA	NA	NA	NA	NA	False	0
PASK	3	120343486	120343686	1	44	15	NA	NA	NA	NA	NA	False	9.06471768179714e-20
LOC101902875	4	NA	NA	NA	NA	NA	105636198	105636690	2	202	3	False	0
LOC101904148	4	NA	NA	NA	NA	NA	105871028	105871885	2	189	4	False	0
LOC101904744	4	NA	NA	NA	NA	NA	105624993	105625567	2	220	3	False	0
LOC112441528	4	NA	NA	NA	NA	NA	105629451	105629993	2	206	3	False	0
UPP1	4	7647533	7647677	1	144	36	7647533	7647677	1	144	36	False	9.00844799997619e-05
LOC100139363	4	14465806	14466823	1	1017	508	14465806	14466823	1	1017	508	False	0
VWDE	4	20461191	20461321	1	11	6	20461191	20461321	1	11	6	False	0
LOC613345	4	30029422	30029830	1	89	89	30029422	30029830	1	89	89	False	0
SLC25A40	4	32381726	32381794	1	68	8	NA	NA	NA	NA	NA	False	2.14670620627733e-07
LOC100296627	4	32477886	32481492	4	144	144	32477886	32481492	4	144	144	False	0
LOC112446473	4	34409723	34413688	4	547	547	34409723	34413688	4	547	547	False	0
PCLO	4	37457137	37458791	1	60	60	37457137	37458791	1	60	60	False	0.999999999988929
LOC781951	4	50093264	50123068	7	123	8	50093264	50123068	7	123	10	False	0
TARP	4	50142141	50142266	2	125	8	50142141	50142266	2	125	10	False	0
LOC112446383	4	54172626	54173100	1	474	237	54172626	54173100	1	474	237	False	0
RGS2	4	58359237	58359870	1	633	633	58359237	58359870	1	633	633	False	0.00294511869423358
NACAD	4	76539925	76545824	69	92	60	76539925	76545824	60	95	54	False	0.365728808142491
LOC112446406	4	76765767	76768505	6	149	149	76765767	76768505	6	149	149	False	0
OGDH	4	76779038	76785076	10	88	88	76779038	76785076	10	88	88	False	0.993695121200126
LOC112446412	4	82598726	82599333	2	242	80	82598726	82599333	2	242	242	False	0
LOC112446411	4	82608674	82609281	2	242	80	82608674	82609281	2	242	242	False	0
LSM8	4	82805799	82805836	1	37	5	82805799	82805836	1	37	5	False	0
KCND2	4	85243861	85245413	2	94	24	85243861	85245413	2	94	24	False	0.980460832264043
MARK4	4	94322070	94322079	1	9	2	94322070	94329901	4	8	1	False	0.999932135718548
LOC100296901	4	105467195	105469560	2	0	0	105467195	105469560	2	0	0	False	0
LOC101902375	4	105572213	105572683	1	67	67	105572213	105572683	1	68	34	False	0
LOC101907820	4	105599034	105599522	2	123	41	105599034	105599522	2	123	62	False	0
LOC789121	4	105601899	105602741	2	158	2	NA	NA	NA	NA	NA	False	0
LOC100297263	4	105602812	105603492	2	274	4	NA	NA	NA	NA	NA	False	0
LOC104972311	4	105606839	105607321	2	198	3	NA	NA	NA	NA	NA	False	0
LOC101903084	4	105609076	105609583	2	187	2	105609076	105609583	2	187	3	False	0
LOC112446437	4	105643097	105643571	2	194	12	105643097	105643571	2	194	3	False	0
LOC617189	4	105645305	105645860	2	220	14	105645305	105645860	2	220	3	False	0
LOC112446444	4	105649296	105649632	1	336	21	105649296	105649632	1	336	5	False	0
LOC112446433	4	105655323	105655879	2	220	14	105655323	105655879	2	220	3	False	0
LOC617183	4	105657185	105657234	1	49	3	105657185	105657234	1	49	1	False	0
LOC112446431	4	105680781	105681495	2	314	157	105680781	105681495	2	314	15	False	0
LOC783945	4	105683192	105683748	2	220	110	105683192	105683748	2	220	10	False	0
LOC112446438	4	105685055	105692160	2	39	13	105685055	105685104	1	49	2	False	0
LOC509513	4	105805517	105978342	3	114	5	105922202	105922207	1	5	0	False	0
LOC101904045	4	105808694	105809553	2	189	14	NA	NA	NA	NA	NA	False	0
LOC112446440	4	105821492	105821947	2	184	13	NA	NA	NA	NA	NA	False	0
LOC101903590	4	105841597	105842481	2	189	14	NA	NA	NA	NA	NA	False	0
LOC101903755	4	105909735	105910190	2	184	4	105909735	105910190	2	184	4	False	0
LOC101903933	4	105922136	105922996	2	189	5	105922136	105922996	2	189	4	False	0
LOC112446439	4	105936296	105937166	2	189	5	105936296	105937166	2	189	4	False	0
LOC112446435	4	105957947	105958471	2	210	5	105957947	105958471	2	210	4	False	0
LOC104968514	4	105961271	105961748	2	186	5	105961271	105961748	2	186	4	False	0
LOC100336982	4	105969482	105969996	2	190	5	105969482	105969996	2	190	4	False	0
LOC100336993	4	105972652	105973523	2	189	5	105972652	105973523	2	189	4	False	0
LOC511400	4	107457741	107458671	1	930	37	107457741	107458671	1	930	37	False	0
ZBED6CL	4	112743481	112743893	1	307	307	112743481	112743893	1	307	307	False	0.00292226219818059
GRASP	5	NA	NA	NA	NA	NA	27866702	27867196	1	133	66	False	0.930936502160189
LOC100139733	5	NA	NA	NA	NA	NA	59465928	59466882	1	954	80	False	0
LOC100140174	5	NA	NA	NA	NA	NA	99164503	99164600	1	97	3	False	0
LOC100140428	5	NA	NA	NA	NA	NA	58424663	58425580	1	0	0	False	0
LOC100335428	5	NA	NA	NA	NA	NA	102334976	102341659	4	238	7	False	0
LOC100336766	5	NA	NA	NA	NA	NA	102454629	102460517	6	132	4	False	0
LOC100847492	5	NA	NA	NA	NA	NA	58854802	58855738	1	936	468	False	0
LOC101904413	5	NA	NA	NA	NA	NA	116574929	116581892	1	137	68	False	0
LOC112446749	5	NA	NA	NA	NA	NA	102881480	102890531	5	189	2	False	0
LOC112446750	5	NA	NA	NA	NA	NA	102878766	102881319	5	142	1	False	0
LOC112446752	5	NA	NA	NA	NA	NA	102452340	102452781	1	441	13	False	0
LOC112446829	5	NA	NA	NA	NA	NA	102364414	102395195	5	115	3	False	0
LOC112446830	5	NA	NA	NA	NA	NA	102395203	102438836	6	284	8	False	0
LOC513869	5	NA	NA	NA	NA	NA	99104297	99104976	2	143	4	False	0
LOC781146	5	NA	NA	NA	NA	NA	44218156	44222734	4	110	10	False	0
LOC786474	5	NA	NA	NA	NA	NA	114626500	114640754	7	119	12	False	0
LOC787945	5	NA	NA	NA	NA	NA	58889513	58890449	1	936	468	False	0
LOC788242	5	NA	NA	NA	NA	NA	59075469	59076405	1	936	234	False	0
LOC788258	5	NA	NA	NA	NA	NA	59116115	59117057	1	942	236	False	0
LOC788322	5	NA	NA	NA	NA	NA	59205224	59206157	1	933	93	False	0
LOC788357	5	NA	NA	NA	NA	NA	59261343	59262279	1	936	94	False	0
LOC788372	5	NA	NA	NA	NA	NA	59280527	59282522	3	619	62	False	0
LOC788396	5	NA	NA	NA	NA	NA	59320379	59321318	1	939	94	False	0
LOC788413	5	NA	NA	NA	NA	NA	59326045	59327005	1	960	96	False	0
LOC788428	5	NA	NA	NA	NA	NA	59331734	59332694	1	905	90	False	0
LOC788524	5	NA	NA	NA	NA	NA	59500415	59501384	1	969	81	False	0
LOC788694	5	NA	NA	NA	NA	NA	99147400	99153960	7	98	3	False	0
OR10A7	5	NA	NA	NA	NA	NA	59304452	59305400	1	948	95	False	0.268100024278158
PNPLA3	5	NA	NA	NA	NA	NA	114655485	114660319	4	175	17	False	0.000103859216104925
WC1	5	NA	NA	NA	NA	NA	102803601	102819373	5	209	2	False	0
MUCL1	5	25216226	25216508	1	69	69	25216226	25216508	1	90	90	False	1.14812282999876e-05
KRT3	5	27137060	27137660	1	22	11	27137060	27137660	1	22	11	False	1.92686672080473e-06
LOC112446672	5	27628334	27633606	9	160	53	NA	NA	NA	NA	NA	False	0
LOC112446673	5	27639402	27644675	9	160	53	27639402	27644675	9	160	53	False	0
LOC787600	5	27650471	27655743	9	160	53	27650471	27655743	9	160	53	False	0
FAM186A	5	29557038	29561904	3	220	60	29557038	29561873	4	112	37	False	0
KMT2D	5	30785031	30787992	1	72	72	30785031	30787992	1	72	72	False	0.999999999999995
MUC19	5	40358949	40364198	3	1400	280	40358949	40360874	3	455	98	False	0
LOC112446693	5	44246437	44251186	4	110	16	NA	NA	NA	NA	NA	False	0
LOC617219	5	44297783	44302774	5	106	12	44297783	44302774	5	106	12	False	0
LOC787241	5	44445037	44447903	3	99	33	44445037	44447903	3	99	33	False	0
ARHGAP9	5	55986944	55987166	1	25	12	NA	NA	NA	NA	NA	False	2.89131295292005e-09
NACA	5	56735997	56739338	4	0	0	56735997	56739257	4	0	0	False	0.0203382171134431
LOC782430	5	58067917	58068868	1	951	106	58067917	58068868	1	951	106	False	0
LOC788998	5	59800151	59801090	1	939	67	59800151	59801090	1	939	67	False	0
LOC518495	5	74439911	74440800	1	13	6	NA	NA	NA	NA	NA	False	0
LOC101906363	5	75145358	75145616	1	258	258	75145358	75145616	1	258	258	False	0
CREBL2	5	97180722	97180920	1	0	0	97180722	97180920	1	0	0	False	0.623023671533736
LOC112446828	5	98385298	98386150	1	0	0	98385298	98386150	1	0	0	False	0
TAS2R46	5	98588762	98589677	1	915	65	98588762	98589677	1	915	65	False	3.10044300046628e-08
LOC782957	5	98595391	98596306	1	915	65	98595391	98596306	1	915	65	False	0
LOC104970137	5	99328772	99333341	6	98	49	99328772	99333341	6	98	20	False	0
LOC101907335	5	101961852	101967179	4	127	32	101961852	101967179	4	127	14	False	0
WC-7	5	102009960	102061065	28	247	62	102009960	102061065	28	247	27	False	0
WC1-12	5	102219939	102220052	1	113	56	102219939	102220052	1	113	56	False	0
WC1.3	5	102637222	102741261	8	133	36	102637222	102641552	8	168	42	False	0
LOC112446747	5	102714199	102739409	6	277	17	102714199	102714701	2	202	18	False	0
WC1-8	5	102861081	102866506	2	197	49	102845930	102866506	6	241	2	False	0
TRIOBP	5	109548196	109550777	1	0	0	109548196	109549081	2	166	48	False	8.94617457135198e-13
LOC112446630	5	110988940	110989686	2	132	88	110988940	110989686	2	138	92	False	0
LOC785804	5	113075594	113076608	4	92	23	113075594	113076608	4	92	23	False	0
MGC127055	5	113078084	113082247	9	167	42	113078084	113082247	9	167	42	False	0
LOC104972622	5	116545883	116552975	1	500	250	116545883	116552975	1	500	250	False	0
LOC112446784	5	116863224	116864271	1	66	33	116863224	116864271	1	72	36	False	0
TBC1D22A	5	117168279	117168684	1	0	0	117168279	117168684	1	0	0	False	0.957287977622822
MAPK11	5	119629875	119630240	2	33	33	NA	NA	NA	NA	NA	False	0.472036682263674
ACOX3	6	NA	NA	NA	NA	NA	114663747	114663870	1	6	3	False	3.03156501744108e-12
DOK7	6	NA	NA	NA	NA	NA	115424173	115424704	4	70	70	False	0.00480838202293031
LOC540615	6	NA	NA	NA	NA	NA	84339771	84360510	6	266	44	False	0
FABP2	6	5970390	5973307	4	98	7	5970390	5973307	4	98	14	False	0.00117790515234333
STPG2	6	26532436	26532529	1	93	31	26532436	26532529	1	93	23	False	1.00566542470556e-12
LOC525433	6	56488311	56488742	2	4	4	56488311	56488742	2	4	4	False	0
LOC112447087	6	79182073	79182850	1	777	777	79182073	79182850	1	777	777	False	0
LOC782370	6	85054250	85054256	1	6	6	85054250	85054256	1	6	6	False	0
SULT1D1	6	85256041	85258673	2	146	24	85256041	85258673	2	146	24	False	0
LOC101905137	6	85779951	85815504	7	37	24	85779951	85815504	7	71	38	False	0
LOC784058	6	94141658	94141925	1	267	267	94141658	94141925	1	267	267	False	0
WDFY3	6	99625701	99692052	6	160	120	99625701	99692052	6	160	120	False	1.0
DSPP	6	102498437	102500689	2	94	62	102498437	102500689	2	94	62	False	0.000618023464984046
LOC781835	6	102593304	102593393	1	89	44	102593304	102593393	1	89	44	False	0
EVC2	6	103526061	103526171	1	110	16	103526061	103526171	1	110	16	True	1.0533170759541e-21
LOC107132586	6	113027691	113027838	1	147	74	113027691	113027838	1	147	74	False	0
FAM53A	6	116892694	116893791	1	139	28	116892694	116893791	1	126	32	False	3.00698000612452e-05
TMEM175	6	117413979	117414285	3	46	46	117413979	117414285	3	46	46	False	0.000439629704611645
CIST1	7	NA	NA	NA	NA	NA	4940218	4940336	1	118	4	False	0
FBXL17	7	NA	NA	NA	NA	NA	107508328	107509243	1	0	0	False	0.977900472361054
LOC112447520	7	NA	NA	NA	NA	NA	42939760	42940726	1	966	121	False	0
LOC618125	7	NA	NA	NA	NA	NA	40172099	40172109	1	10	2	False	0
SAFB	7	NA	NA	NA	NA	NA	18653774	18654005	1	40	20	False	0.999685074218684
LOC100295951	7	1481507	1481825	1	35	35	1481507	1481825	1	35	35	False	0
IQCN	7	4928080	4931722	1	0	0	4928080	4977190	2	464	30	False	0
LOC618787	7	4972941	4977512	4	52	17	4967327	4977512	9	924	34	False	0
LOC616450	7	7131257	7131974	1	0	0	7131257	7131974	1	0	0	False	0
LOC532441	7	7169507	7170455	1	22	11	7169507	7170455	1	22	11	False	0
MUC16	7	13265838	13279633	4	129	52	13265838	13279633	4	133	53	False	0
LOC615841	7	13822441	13823368	1	927	185	13822441	13823368	1	927	185	False	0
ZNF177	7	14216449	14216525	1	76	19	14216449	14216525	1	76	19	False	5.54015130310773e-06
PRAM1	7	17103998	17105499	1	186	186	17103998	17105499	1	186	186	False	0.00762489575795408
LOC100337044	7	17371020	17410277	13	129	16	17362125	17410277	17	124	10	False	0
LOC100337081	7	17436976	17470962	15	140	28	NA	NA	NA	NA	NA	False	0
LOC508459	7	17587040	17609339	3	98	33	17587040	17609339	3	98	33	False	0
PLIN4	7	19618809	19622156	37	117	117	19618809	19621763	36	126	98	False	1.65846988023811e-12
ANKRD24	7	19828173	19828292	2	28	28	19828173	19828292	2	28	28	False	1.87439154445724e-06
GIPC3	7	20343969	20346835	1	144	144	20343969	20346835	1	144	144	False	0.0542521307918308
LOC100337324	7	40218518	40219466	1	0	0	40218518	40219466	1	0	0	False	0
LOC509006	7	40433295	40433571	2	268	268	40433295	40433571	2	268	268	False	0
LOC112447515	7	41681667	41682609	1	942	31	41681667	41682609	1	942	31	False	0
LOC507971	7	42262990	42263959	1	969	242	42262990	42263959	1	969	242	False	0
LOC524160	7	42355722	42356694	1	972	49	42355722	42356694	1	972	49	False	0
LOC615281	7	42374305	42375277	1	972	49	42374305	42375277	1	972	49	False	0
LOC522560	7	42922322	42923251	2	464	58	NA	NA	NA	NA	NA	False	0
LOC788709	7	42931217	42932150	1	933	117	42931217	42932150	1	933	117	False	0
DIAPH1	7	52668943	52669771	1	89	44	52668943	52669771	1	152	38	False	0.267109674008721
SPINK9	7	59744337	59745308	2	112	112	59744337	59745308	2	112	112	False	0.326828103280709
HAVCR1	7	68207627	68212729	3	131	16	68207627	68212729	3	131	16	False	0.00305433633416917
LOC101905257	7	68678594	68679559	5	0	0	68678594	68679559	5	0	0	False	0
LOC101905194	7	68745331	68745841	1	87	44	68745331	68745841	1	87	44	False	0
LOC112447532	7	102851259	102851925	1	615	88	102851259	102851925	1	615	88	False	0
LOC787122	7	103166462	103167281	1	753	376	103166462	103167281	1	753	376	False	0
LOC104969024	7	108512012	108512756	1	28	14	NA	NA	NA	NA	NA	False	0
COLEC11	8	NA	NA	NA	NA	NA	110972734	110972806	1	0	0	False	0.0720344752709555
IFNB1	8	NA	NA	NA	NA	NA	23263860	23264418	1	558	37	False	0.0136944375935193
IFNT2	8	NA	NA	NA	NA	NA	22608868	22609453	1	585	117	False	0
LOC112447756	8	NA	NA	NA	NA	NA	70297180	70300166	4	290	290	False	0
LOC112447767	8	NA	NA	NA	NA	NA	7287023	7289288	1	2265	189	False	0
TRAPPC12	8	NA	NA	NA	NA	NA	111069930	111070069	1	0	0	False	1.34328496197278e-09
LOC112447762	8	1024494	1026082	2	1006	59	1024494	1025824	4	535	59	False	0
GALNTL6	8	4441105	4441214	1	109	109	4441105	4441214	1	109	109	False	0.00165568126276253
RP1L1	8	8663030	8667959	1	164	82	NA	NA	NA	NA	NA	False	0
LOC112447866	8	11695472	11696525	2	410	103	11695472	11696525	3	251	94	False	0
LOC515953	8	23008194	23008778	2	291	42	NA	NA	NA	NA	NA	False	0
IFNB3	8	23188224	23188782	1	558	112	23188224	23188782	1	558	70	False	0
LOC100848709	8	23191936	23192494	1	558	112	23191936	23192494	1	558	70	False	0
LOC112447877	8	23195647	23196205	1	558	112	23195647	23196205	1	558	70	False	0
LOC112447878	8	23199360	23199918	1	558	112	23199360	23199918	1	558	70	False	0
LOC112447879	8	23203073	23203631	1	558	140	23203073	23203631	1	558	70	False	0
LOC112441480	8	23206784	23207342	1	558	140	23206784	23207342	1	558	70	False	0
LOC112447880	8	23210498	23211056	1	558	140	23210498	23211056	1	558	70	False	0
TRPM6	8	50834220	50865614	5	279	279	50859717	50887021	10	239	80	False	0.588344973192852
LOC112447807	8	56294399	56295061	2	43	17	56294399	56294978	2	43	22	False	0
LOC784594	8	60056384	60057352	2	483	18	60056384	60057352	2	483	34	False	0
LOC618717	8	60071971	60072952	1	981	36	60071971	60072952	1	981	70	False	0
LOC615852	8	60081290	60082226	1	936	35	60081290	60082226	1	936	67	False	0
LOC784434	8	60099010	60099946	1	936	35	NA	NA	NA	NA	NA	False	0
LOC618828	8	60118667	60119603	1	936	35	60118667	60119603	1	936	234	False	0
LOC100337274	8	60119607	60122446	2	46	2	60119607	60143019	4	266	66	False	0
LOC112447886	8	60134548	60135482	3	310	16	60134548	60135482	3	310	78	False	0
LOC112447751	8	60142917	60143900	2	490	26	60142917	60143156	1	102	26	False	0
OR13J1	8	60168925	60169861	1	29	29	NA	NA	NA	NA	NA	False	1.00804374676836e-05
LOC101904753	8	62264266	62264821	1	555	555	62264266	62264821	1	555	555	False	0
TRMO	8	63082011	63082070	1	59	30	63082011	63082070	1	59	30	False	0
LOC100297540	8	65609871	65609978	1	107	54	65609871	65609978	1	107	54	False	0
LOC112447755	8	68483526	68484120	1	594	594	68483526	68484120	1	594	594	False	0
LOC539009	8	71366416	71367355	1	939	939	71366416	71367355	1	939	939	False	0
NEFM	8	72184634	72186207	3	52	26	72184634	72186207	3	52	26	False	0.0359563283297322
GULO	8	74670453	74670555	2	0	0	74670453	74670555	2	0	0	False	0
LOC617539	8	90164893	90165568	1	0	0	90164893	90165568	1	0	0	False	0
CYLC2	8	92571526	92572726	1	84	84	92571526	92572726	1	84	84	False	5.14081582239004e-07
LOC789815	8	94215360	94216314	1	954	191	94215360	94216314	1	954	191	False	0
SLC44A1	8	95181719	95181906	1	187	94	95181719	95181906	1	187	94	False	0.999253571367297
ZNF883	8	102277786	102278544	1	758	758	102277786	102278544	1	758	758	False	0
LOC107133158	8	111477575	111478641	2	464	84	111477575	111478723	1	1013	101	False	0
MYT1L	8	111986373	111992438	4	169	169	111986373	111992438	4	169	169	False	0.999963989377009
SNTG2	8	112306770	112306910	4	2	2	112306770	112306910	2	4	3	False	9.17608832343845e-07
LOC100139638	8	112982840	112983088	1	84	84	112982840	112983088	1	85	85	False	0
AFDN	9	NA	NA	NA	NA	NA	102377678	102378587	1	80	40	False	0
IYD	9	NA	NA	NA	NA	NA	87265581	87268174	4	182	45	False	0.0883091920429625
LOC100336795	9	NA	NA	NA	NA	NA	87208618	87214280	7	157	39	False	0
LOC101903261	9	NA	NA	NA	NA	NA	87118799	87126447	6	154	5	False	0
RAET1G	9	NA	NA	NA	NA	NA	87236823	87247560	5	189	47	False	0.00147072916271158
ADGRB3	9	8181386	8181537	1	0	0	8181386	8181537	1	0	0	False	0
KHDC3L	9	12753936	12754877	1	108	108	12753936	12754877	1	108	108	False	0.24120460893701
SULT1C4	9	34093015	34094413	2	128	128	34093015	34094413	2	128	128	False	0.000445387423842765
LOC101907989	9	65660887	65666580	5	150	12	65660887	65666580	5	150	12	False	0
PWWP2B	9	78734473	78735856	2	8	8	78734473	78735856	2	8	8	False	0.71615388692527
LOC100850276	9	84722752	84733970	6	196	11	84722752	84733970	6	196	12	False	0
RAET1L	9	87104581	87105858	2	196	39	87096235	87147003	4	183	7	False	0.00020020961846237
SYNE1	9	89306463	89306646	1	0	0	89306463	89306646	1	0	0	False	3.75068139299055e-27
SYNJ2	9	94603593	94603665	1	28	14	94603593	94603665	1	28	14	False	3.52295821798563e-05
IGF2R	9	96253099	96253244	1	0	0	96253099	96253244	1	0	0	False	0.999999196216303
LOC104969678	9	103540334	103541312	1	978	978	103540334	103541312	1	978	978	False	0
LOC100337168	10	NA	NA	NA	NA	NA	23697582	23697875	1	279	279	False	0
RNASE2	10	NA	NA	NA	NA	NA	26171025	26171751	4	375	125	False	0.0380227485132804
HRH2	10	5462569	5462783	2	28	14	5462569	5462837	1	78	11	False	0.83527325871176
DMGDH	10	10069822	10070035	1	213	21	NA	NA	NA	NA	NA	False	8.90328276029772e-17
BHMT	10	10214048	10214232	1	184	61	10214048	10214232	1	184	61	False	0.000316952447729784
SLC24A1	10	12546362	12547292	2	110	55	12546362	12547292	2	110	55	False	0.000127201012282332
BBS4	10	19494073	19494125	1	52	17	NA	NA	NA	NA	NA	False	0.000141017368072284
LOC615014	10	22083864	22084839	1	975	975	22083864	22084839	1	975	975	False	0
LOC101906952	10	23395543	23396253	2	230	38	NA	NA	NA	NA	NA	False	0
LOC101909777	10	25225765	25226148	1	203	102	25225765	25226148	1	203	102	False	0
LOC100296163	10	25442352	25442416	1	64	32	25442352	25442416	1	64	32	False	0
LOC100296272	10	25453606	25454142	2	222	111	25453606	25454142	2	222	111	False	0
LOC112448555	10	26194681	26195407	3	342	18	NA	NA	NA	NA	NA	False	0
LOC517093	10	26201504	26201927	1	423	22	NA	NA	NA	NA	NA	False	0
RNASE1	10	26224603	26225053	1	450	24	NA	NA	NA	NA	NA	False	0.161588976975498
PNP	10	26633451	26638230	5	130	22	26633451	26638230	5	130	26	False	0.0656268007332897
LOC790312	10	26644525	26650723	2	109	27	26644525	26650723	2	109	31	False	0
TEP1	10	26715049	26715706	2	90	90	26715049	26715706	2	90	90	False	4.51417224704889e-24
LOC780976	10	26866744	26867686	1	942	157	26866744	26867686	1	942	157	False	0
LOC783951	10	26947576	26948515	1	939	134	26947576	26948515	1	939	134	False	0
LOC784260	10	27070128	27071082	1	679	340	27070128	27071082	1	679	340	False	0
LOC784332	10	27099129	27100185	1	99	33	27099129	27100185	1	99	33	False	0
LOC781713	10	27678233	27679169	1	172	43	27678233	27679169	1	127	5	False	0
LOC788790	10	28085996	28086935	1	939	134	28085996	28086935	1	939	134	False	0
PHGR1	10	35973219	35973537	1	0	0	35973219	35973537	1	0	0	False	0
MDGA2	10	40270341	40270516	1	175	175	40270341	40270516	1	175	175	False	0.993216871367626
AQP9	10	52091897	52091901	1	4	4	52091897	52091901	1	4	4	False	0.446614670928057
DLGAP5	10	67652004	67652165	1	23	23	67652004	67652165	1	23	23	False	1.74110377765691e-05
FAM71D	10	79127656	79127904	2	248	62	NA	NA	NA	NA	NA	False	0
LOC509034	10	86900593	86900600	1	7	1	86900593	86900600	1	7	1	False	0
LOC112448582	10	93778443	93813577	23	111	16	93778443	93813577	23	111	16	False	0
TDP1	10	101692943	101693387	1	60	60	101692943	101693387	1	60	60	False	1.11209643921476e-11
KYAT1	11	NA	NA	NA	NA	NA	99313260	99331831	25	113	14	False	0
LOC112448784	11	NA	NA	NA	NA	NA	47218226	47219112	2	78	16	False	0
SPOUT1	11	NA	NA	NA	NA	NA	99305391	99305631	2	32	4	False	0
LOC100299995	11	691863	692083	1	220	110	691863	692083	1	220	110	False	0
LYG1	11	4398342	4398507	1	165	55	4398342	4398507	1	165	55	False	0.000104427732291753
LOC112448743	11	5593759	5594896	1	1073	215	5593759	5594896	1	1073	215	False	0
ATL2	11	20689268	20689373	2	0	0	NA	NA	NA	NA	NA	False	0.980197371048562
EVA1A	11	44089116	44089256	1	0	0	44089116	44089256	1	0	0	False	0.0618110308718402
SULT1C4_1	11	44869558	44869712	2	154	77	44869558	44869712	2	154	77	False	0
LOC104968634	11	49225942	49228180	6	74	74	49225942	49228180	6	74	37	False	0
SH2D6	11	49564156	49564191	1	2	1	49564156	49564191	1	2	1	False	0.00369649800986005
LOC101907084	11	49922460	49922739	1	279	279	49922460	49922739	1	279	279	False	0
LOC101906131	11	73197034	73197280	1	246	123	73197034	73197280	1	246	123	False	0
NBAS	11	82843699	83026675	13	17	2	82843699	83026675	13	17	2	False	1.89431039938141e-25
SCGB1C1	11	82860474	82861827	3	95	9	82860474	82861827	3	95	9	False	3.34415917228498e-05
ODF3	11	82863391	82866138	12	127	12	82863391	82866138	12	127	12	False	0.586974862090879
BET1L	11	82869771	82873110	8	84	8	82869771	82873110	8	84	8	False	0.378367596560038
RIC8A	11	82873543	82878210	10	159	14	82873543	82878210	10	159	14	False	0.000378552821267232
SIRT3	11	82879970	82902081	8	131	12	82879970	82902081	8	131	12	False	2.70051653943508e-05
PSMD13	11	82902993	82922257	13	87	8	82902993	82922257	13	87	8	False	0.993513212124208
COX8B	11	82923121	82924560	2	105	10	82923121	82924560	2	105	10	False	0
NLRP6	11	82948816	82954241	7	372	34	82948816	82954241	7	372	34	False	0
PGGHG	11	82957163	82967009	15	158	14	82957163	82967009	15	158	14	False	0
IFITM5	11	82965129	82966195	2	201	18	82965129	82966195	2	201	18	False	0.000115704605462658
IFITM2	11	82975564	82976518	2	186	17	82975564	82976518	2	186	17	False	0.299375900397776
LOC112441484	11	82978929	82979844	2	219	20	82978929	82979844	2	219	20	False	0
LOC782101	11	84090374	84091724	1	1350	1350	84090374	84091724	1	1350	1350	False	0
LOC618396	11	93408545	93409472	1	4	2	93408545	93409472	1	4	2	False	0
LOC539172	11	93672203	93675006	2	474	47	93672203	93675006	2	21	2	False	0
LOC504501	11	93686022	93686970	1	21	2	93686022	93686970	1	948	86	False	0
LOC504570	11	93839284	93840217	1	933	933	93839284	93840217	1	933	933	False	0
LOC786573	11	93911378	93912308	1	54	9	93911378	93912308	1	54	9	False	0
LOC100847700	11	98327775	98328090	1	315	315	98327775	98328090	1	315	315	False	0
TTC16	11	98410470	98411609	1	91	30	98410470	98411609	1	354	88	False	5.08132918779213e-12
LOC112441452	11	99376467	99379694	4	56	11	99376467	99379694	4	56	11	False	0
MIGA2	11	99525059	99525177	1	0	0	99525059	99525177	1	0	0	False	0
LOC101905017	11	100029845	100030458	2	244	41	NA	NA	NA	NA	NA	False	0
NOTCH1	11	103945483	103945616	1	27	14	103945483	103945616	1	27	14	False	0.999999994320622
FCN1	11	105448792	105448906	1	11	4	105448792	105448906	1	11	4	False	1.2564580969204e-11
GRTP1	12	NA	NA	NA	NA	NA	86609456	86609632	1	-1	-1	False	4.78830161751861e-06
LOC522174	12	NA	NA	NA	NA	NA	71214481	71214645	1	164	82	False	0
LOC101905933	12	9041139	9041688	1	549	274	9041139	9041688	1	549	274	False	0
LOC100141168	12	9296463	9297097	1	606	303	9296463	9297097	1	606	303	False	0
GTF2F2	12	15355214	15355296	1	82	20	15355214	15355296	1	82	20	False	0.0252302317679079
LOC101904962	12	20385259	20385826	1	567	567	20385259	20385826	1	567	567	False	0
NEK5	12	21472011	21472268	2	85	85	21472011	21472268	2	85	85	False	5.03282784249709e-20
LOC101904963	12	24811619	24812219	1	579	579	24811619	24812219	1	579	579	False	0
MYCBP2	12	52344412	52344489	2	31	31	52344412	52344489	2	31	31	False	1.0
CCDC168	12	78966115	78970252	4	56	38	78966115	78970109	3	75	45	False	0
COL4A1	12	84884887	84885040	1	0	0	84877084	84884925	2	1	0	False	0.99999998123739
LOC112449110	12	86636175	86640318	1	0	0	86636175	86640318	1	0	0	False	0
C12H13orf46	12	86900445	86900512	1	67	67	86900445	86900512	1	67	67	False	0
LOC112449103	12	87001905	87002450	2	76	30	87001905	87002450	2	76	30	False	0
LOC101906934	13	NA	NA	NA	NA	NA	38442202	38445203	3	92	15	False	0
LOC539166	13	NA	NA	NA	NA	NA	38455302	38470966	8	474	79	False	0
LOC784898	13	328164	331266	2	223	112	328164	331266	2	223	112	False	0
SEL1L2	13	7518190	7518276	1	86	17	7518190	7518276	1	86	17	False	2.6912869713909e-11
LOC782456	13	10668300	10672207	3	88	44	10668300	10672207	3	88	44	False	0
LOC513969	13	10880203	10900469	10	232	2	NA	NA	NA	NA	NA	False	0
LOC112449355	13	10924458	10936490	6	128	1	NA	NA	NA	NA	NA	False	0
LOC101909551	13	10941887	10984225	30	130	1	NA	NA	NA	NA	NA	False	0
LOC615768	13	10985876	11003300	7	123	1	NA	NA	NA	NA	NA	False	0
LOC112449366	13	11070787	11080094	6	242	2	NA	NA	NA	NA	NA	False	0
LOC112449356	13	11085593	11092736	5	126	1	NA	NA	NA	NA	NA	False	0
LOC112449367	13	11200212	11263332	10	238	2	NA	NA	NA	NA	NA	False	0
LOC112449357	13	11312799	11323466	3	112	9	NA	NA	NA	NA	NA	False	0
LOC112449258	13	17634628	17636046	3	112	56	17634628	17636046	3	112	56	False	0
PDSS1	13	17943190	17944204	1	940	118	17943190	17944204	1	940	118	False	0.263151860027171
LOC112449294	13	43322916	43343773	4	80	80	43322916	43343773	4	80	80	False	0
LOC112441538	13	43457997	43458047	1	39	20	43457997	43458047	1	39	20	False	0
LOC112449302	13	44820306	44821053	1	747	747	44820306	44821053	1	747	747	False	0
LOC104973826	13	53385197	53392988	3	239	48	53385197	53392988	3	239	48	False	0
SIRPB1	13	53457532	53469159	10	156	10	53457532	53469159	10	156	10	False	2.22163067811888e-09
LOC536097	13	53488774	53506790	3	200	13	53488774	53506790	3	200	13	False	0
EDN3	13	57068496	57068673	1	177	177	57068496	57068673	1	177	177	False	0.0723949084714923
BPIFA2A	13	62513397	62513429	1	32	5	62504488	62513429	7	102	17	False	0
LOC112441508	13	62536026	62544969	7	102	17	NA	NA	NA	NA	NA	False	0
BPIFB5	13	62805535	62805599	1	64	32	62805535	62805599	1	64	32	False	0
PI3	13	73554330	73554764	1	5	2	73554330	73554764	1	0	0	False	0.00564031437143875
LOC618696	13	73918220	73918267	1	0	0	73918220	73918267	1	0	0	False	0
LOC107133059	13	74008151	74014498	7	101	20	74008151	74014498	7	101	20	False	0
LOC112449239	13	74014925	74017563	3	94	19	74014925	74017563	3	94	19	False	0
PTGIS	13	77596636	77596805	1	0	0	77596636	77596805	1	0	0	False	2.42325399858621e-05
RIPOR3	13	78605207	78605369	1	2	1	78605207	78605369	1	2	1	False	0
CA1	14	NA	NA	NA	NA	NA	77144278	77154077	7	112	19	False	3.77366091172667e-05
CYP11B1	14	NA	NA	NA	NA	NA	1557651	1558420	4	198	198	False	0.00143393188162045
LOC100847874	14	NA	NA	NA	NA	NA	77255349	77264899	7	112	28	False	0
LOC112449613	14	NA	NA	NA	NA	NA	13787246	13789169	1	1923	22	False	0
EPPK1	14	940688	949566	1	0	0	949568	955678	1	38	5	False	4.95287341529358e-21
LOC112441461	14	1586558	1595161	4	117	39	1586558	1595161	4	117	117	False	0
LOC112449566	14	1600606	1604607	9	160	53	1600606	1603042	7	149	149	False	0
LOC100847223	14	19107194	19108019	1	216	36	NA	NA	NA	NA	NA	False	0
LOC101902490	14	24496774	24496927	1	153	76	24496774	24496927	1	153	76	False	0
LOC101904449	14	40508677	40508872	1	195	98	40508677	40508872	1	195	98	False	0
LOC782385	14	40845055	40845691	1	636	636	40845055	40845691	1	636	636	False	0
LOC101906456	14	73871005	73873884	2	1138	228	73871005	73873552	1	2445	175	False	0
TAF2	14	81217412	81217665	1	2	1	81217412	81217665	1	2	1	False	0.566087060043687
COL14A1	14	81725996	81726233	1	1	0	81725996	81726233	1	1	0	False	0.00136791753453828
GAT	15	NA	NA	NA	NA	NA	82104138	82118080	4	69	6	False	0
GLYAT	15	NA	NA	NA	NA	NA	82128613	82138367	5	177	15	False	8.03824153928287e-05
LOC101903126	15	NA	NA	NA	NA	NA	46229080	46235893	1	61	30	False	0
LOC107131345	15	NA	NA	NA	NA	NA	82517067	82518009	1	874	291	False	0
LOC107133206	15	NA	NA	NA	NA	NA	82439052	82439988	1	936	312	False	0
LOC112441481	15	NA	NA	NA	NA	NA	82145543	82154771	5	161	13	False	0
LOC507756	15	NA	NA	NA	NA	NA	51511665	51514538	5	188	8	False	0
LOC519282	15	NA	NA	NA	NA	NA	82422739	82423681	1	68	23	False	0
TRPC2	15	NA	NA	NA	NA	NA	51515411	51516825	2	260	11	False	0
LOC784899	15	261953	262625	1	672	672	NA	NA	NA	NA	NA	False	0
LOC100299084	15	277743	278697	1	954	954	NA	NA	NA	NA	NA	False	0
TMEM123	15	6224786	6225423	1	54	27	NA	NA	NA	NA	NA	False	0.605287080500358
LOC783497	15	13718895	13719401	2	252	252	13718895	13719401	2	252	252	False	0
LOC112441545	15	45917287	45918315	1	998	499	45917287	45918315	1	0	0	False	0
OR2AG1	15	46052185	46053127	1	942	942	46052185	46053127	1	942	942	False	8.87524222679285e-06
LOC783920	15	46356774	46362503	1	1227	614	46356774	46362503	1	1227	614	False	0
OR52E6	15	47227537	47228473	1	936	20	47227537	47228473	1	936	19	False	0.0680948880246383
OR52N2	15	47245427	47246390	1	963	20	47245427	47246390	1	963	19	False	7.30570712567745e-05
LOC788263	15	47312698	47313658	1	960	20	47312698	47313658	1	960	19	False	0
LOC507428	15	47340157	47341120	1	963	20	47340157	47341120	1	963	19	False	0
OR52N5	15	47358849	47359812	1	963	20	47358849	47359812	1	963	19	False	0.0492919635950094
LOC112441464	15	47369564	47370521	1	957	20	47369564	47370521	1	957	19	False	0
LOC525863	15	47461750	47462059	1	309	24	47461750	47462059	1	309	28	False	0
LOC787830	15	47464559	47465516	1	957	74	47464559	47465516	1	957	87	False	0
LOC781444	15	48540939	48541875	1	936	468	48540939	48541875	1	936	468	False	0
LOC781403	15	48553547	48554495	1	948	474	48553547	48554495	1	948	474	False	0
LOC781208	15	48650562	48651269	1	5	2	48650562	48651269	1	5	2	False	0
OR51A7	15	48915398	48916334	1	936	468	48915398	48916334	1	936	468	False	1.657185671764e-06
LOC781562	15	48933941	48934883	1	942	471	48933941	48934883	1	942	471	False	0
LOC107133471	15	49101256	49102196	2	470	25	49101256	49102196	2	470	20	False	0
LOC785144	15	49112068	49113010	1	942	50	49112068	49113010	1	942	41	False	0
LOC100847506	15	49128608	49129544	1	936	49	49128608	49129544	1	936	41	False	0
LOC784435	15	49148087	49149029	1	942	50	49148087	49149029	1	942	41	False	0
LOC784376	15	49172585	49173506	1	921	48	49172585	49173506	1	921	40	False	0
LOC789151	15	49293502	49294438	1	936	234	49293502	49294438	1	936	234	False	0
LOC783446	15	49547369	49548323	1	9	2	49547369	49548323	1	9	2	False	0
LOC112441577	15	49610599	49611556	1	957	957	49610599	49611556	1	957	957	False	0
OR52J3	15	49946817	49947739	3	306	306	49946817	49947739	3	306	306	False	0.00101254779687311
LOC112441579	15	49961543	49962479	1	936	936	49961543	49962479	1	936	936	False	0
LOC782692	15	49969415	49970360	1	945	945	49969415	49970360	1	945	945	False	0
LOC518561	15	50261810	50262752	1	942	135	50261810	50262752	1	942	135	False	0
LOC785036	15	50341446	50342517	1	0	0	50341446	50342517	1	0	0	False	0
LOC100299247	15	50872352	50873294	1	942	188	50872352	50873294	1	942	188	False	0
ART1	15	51368182	51369490	4	420	420	NA	NA	NA	NA	NA	False	1.54462673964299e-09
LOC112441636	15	51379465	51382304	7	266	266	NA	NA	NA	NA	NA	False	0
LOC112441549	15	51392414	51398239	5	293	293	51394530	51398239	4	342	14	False	0
LOC407145	15	51399835	51401424	2	68	68	51399835	51403671	5	195	8	False	0
LOC100336836	15	51404614	51407835	5	193	9	51404614	51407835	5	193	8	False	0
LOC784427	15	51432841	51435544	4	269	13	51432841	51435544	4	269	11	False	0
LOC618664	15	51441052	51443636	11	247	12	51441052	51443636	11	247	10	False	0
LOC407148	15	51475083	51477644	6	258	12	51475083	51477644	6	258	11	False	0
LOC112441637	15	51492695	51495256	6	258	12	51492695	51495256	6	258	11	False	0
PLEKHB1	15	53121024	53121042	1	18	18	53121024	53121042	1	18	18	False	0.000703306678862264
MAP6	15	54763647	54764646	3	85	32	54763647	54764646	3	85	32	False	0.0131669155399533
LOC112441655	15	75665888	75666041	1	153	76	75665888	75666041	1	153	76	False	0
PEX16	15	75946183	75946320	1	0	0	75946183	75946320	1	0	0	False	0.00174660780249164
PSMC3	15	77254620	77254725	1	7	4	77254620	77254725	1	7	4	False	0.979199713289554
LOC532479	15	78251654	78252581	1	927	927	78251654	78252581	1	927	927	False	0
LOC618675	15	78377149	78378073	1	613	47	78377149	78378073	1	613	47	False	0
LOC789293	15	78494099	78495029	1	930	930	78494099	78495029	1	930	930	False	0
LOC788130	15	79784215	79784922	1	3	2	79784215	79784922	1	3	2	False	0
LOC614143	15	80023992	80024934	1	889	148	80023992	80024934	1	942	157	False	0
LOC513698	15	80225395	80226322	1	37	3	80225395	80226322	1	37	3	False	0
LOC538839	15	80252980	80253919	1	939	85	80252980	80253919	1	939	85	False	0
LOC781990	15	80597166	80600583	5	131	13	NA	NA	NA	NA	NA	False	0
MED19	15	80934643	80934900	1	7	1	80934643	80934900	1	7	1	False	0.683790051387125
LOC107133203	15	81385087	81385093	1	6	3	81385087	81385093	1	6	3	False	0
LOC784623	15	81717222	81718173	1	60	30	81717222	81718173	1	60	30	False	0
LOC514071	15	82690515	82691448	1	39	39	82690515	82691448	1	39	39	False	0
LOC788587	15	82702693	82703626	1	894	894	82702693	82703626	1	894	894	False	0
GIF	15	83046726	83046840	1	0	0	83046726	83046840	1	0	0	False	0.434202069663625
LOC100138386	16	5473636	5474440	4	74	11	5473636	5474440	4	74	11	False	0
LOC112441814	16	5816240	5816711	2	180	180	5816240	5816711	2	180	180	False	0
LOC112441815	16	5900681	5904423	2	31	2	5900681	5904423	2	31	1	False	0
LOC101905630	16	5954938	5998897	6	180	15	5920410	6004253	7	182	5	False	0
CFH	16	6270428	6293904	5	154	154	6287550	6333264	18	141	20	False	0.99963096815145
LOC529930	16	17746838	17747554	1	677	338	17746838	17747554	1	677	338	False	0
CATSPERE	16	32606230	32606317	1	87	44	NA	NA	NA	NA	NA	False	0
SDCCAG8	16	33646856	33646954	2	43	22	33646856	33646954	2	43	22	False	1.32893386487215e-07
F5	16	37185559	37186357	2	34	17	37185559	37186309	2	22	9	False	4.69402330698069e-08
FMO2	16	38757393	38757525	1	132	33	38757393	38757525	1	132	33	False	0.00129017983136937
AADACL4	16	41056727	41057502	1	141	141	41056727	41057502	1	141	141	False	0.000547686324044419
PER3	16	45578389	45581859	3	103	103	45578389	45581859	3	103	103	False	2.19067741322434e-10
TNFRSF18	16	51295717	51296108	1	0	0	51295717	51296108	1	0	0	False	8.36589277636991e-07
LOC789126	16	54264857	54265462	1	91	46	54264857	54265462	1	91	46	False	0
RALGPS2	16	60280756	60280953	2	12	12	60280756	60280953	2	12	12	False	0.922194824062516
CACNA1E	16	62639660	62639867	1	1	0	62639660	62639867	1	1	0	False	0.999999999999934
LAMC1	16	64161281	64161527	1	31	6	NA	NA	NA	NA	NA	False	0.999999624623106
LOC101904614	16	66592594	66592795	1	201	201	66592594	66592795	1	201	201	False	0
PRG4	16	67390540	67392786	6	252	19	67390540	67392763	9	188	35	False	0.469279559391241
LOC112441799	16	77998313	77998664	1	25	12	77998313	77998664	1	25	12	False	0
LOC112441879	16	79220444	79226241	7	81	5	NA	NA	NA	NA	NA	False	0
KIF14	16	79237765	79243618	7	142	8	79237765	79252624	12	129	32	False	6.0274856650418e-05
IGFN1	16	79728471	79732920	5	68	26	79728471	79732936	4	91	24	False	2.50313046386532e-18
ADAM1A	17	NA	NA	NA	NA	NA	62228304	62230728	1	1104	92	False	0
FHDC1	17	NA	NA	NA	NA	NA	4673149	4675189	1	59	30	False	0.024454126798477
LOC100852304	17	NA	NA	NA	NA	NA	70779126	70779671	2	214	4	False	0
LOC112441539	17	NA	NA	NA	NA	NA	69477503	69486658	14	99	33	False	0
LOC112442063	17	NA	NA	NA	NA	NA	70765079	70765734	2	273	5	False	0
NCOR2	17	NA	NA	NA	NA	NA	51443980	51444130	1	36	18	False	0.999999722324534
ZNF74	17	NA	NA	NA	NA	NA	72544936	72546507	2	0	0	False	0.00035587805447844
ARFIP1	17	4867904	4867982	1	78	26	4867904	4867982	1	78	20	False	0.00372902323812407
LOC100337185	17	14162121	14162516	1	0	0	14162121	14162516	1	0	0	False	0
LOC101907835	17	18424478	18425159	1	681	340	18424478	18425159	1	681	340	False	0
LOC782754	17	35638837	35639137	1	300	300	35638837	35639137	1	300	300	False	0
UBC	17	50890358	50891977	1	1565	224	50890358	50891977	1	1565	196	False	0.704156666525431
LOC101902760	17	52806051	52806282	1	231	231	52806051	52806282	1	231	231	False	0
LOC112442047	17	62209383	62211918	2	1205	301	62209383	62212285	3	1599	133	False	0
LOC112442048	17	62239166	62241953	2	331	66	62239166	62241953	2	350	70	False	0
LOC112442049	17	62250680	62253071	1	0	0	NA	NA	NA	NA	NA	False	0
SSH1	17	64172976	64173576	1	54	27	NA	NA	NA	NA	NA	False	0.987158740858356
TFIP11	17	66167608	66167777	2	4	2	66167608	66167777	2	4	2	False	1.96788418936719e-06
LOC614881	17	66340590	66340980	1	390	390	66340590	66340980	1	390	390	False	0
XBP1	17	68052598	68056965	8	182	91	68052598	68056965	8	182	91	False	0.203748476125444
TNIP3	17	68141397	68183394	12	86	43	68141397	68183394	12	86	43	False	0.324695186091686
NEFH	17	68689888	68691944	7	78	20	68689888	68691944	7	78	20	False	0.00126104058830359
LOC101906447	17	69507483	69507513	1	30	5	69494748	69507513	5	533	178	False	0
SEC14L6	17	69519231	69528380	15	88	15	NA	NA	NA	NA	NA	False	0.0459161840126631
GAL3ST1	17	69536680	69538801	6	649	108	NA	NA	NA	NA	NA	False	0.379107293050681
OSBP2	17	69695707	69695903	1	196	196	69695707	69695903	1	196	18	False	0.0361487444611796
LOC112441499	17	70697771	70698208	2	164	5	70697771	70698208	2	164	3	False	0
LOC511353	17	70709257	70709792	2	213	6	70709257	70709792	2	213	4	False	0
LOC112442072	17	70712662	70713222	2	225	6	70712662	70713222	2	225	4	False	0
LOC112442065	17	70736540	70737195	2	273	8	70736540	70737195	2	273	5	False	0
LOC504730	17	70749298	70749831	2	213	6	70749298	70749831	2	213	4	False	0
LOC112442064	17	70792926	70793582	2	273	6	70792926	70793582	2	273	5	False	0
LOC112442067	17	70836158	70836833	2	288	6	70836158	70836833	2	288	5	False	0
LOC101906281	17	70862597	70863231	2	262	6	70862597	70863231	2	262	5	False	0
LOC112441477	17	70874497	70874964	2	178	4	70874497	70874964	2	178	3	False	0
LOC100847119	17	71075753	71129583	7	128	23	71075753	71168693	7	128	33	False	0
LOC112442088	17	71126154	71136089	2	206	37	71126154	71131370	3	184	12	False	0
IGLL1	17	71135957	71138683	2	103	23	70907666	71168693	6	117	18	False	0.0171677422605345
LOC112441982	17	71162339	71162585	2	44	22	71162339	71166044	5	115	8	False	0
GUCD1	17	71512768	71513010	2	0	0	71512768	71513010	2	0	0	False	0.0166878645052519
RAB36	17	71803758	71803849	1	5	2	71803758	71803849	1	5	2	False	1.44185655300034e-05
LOC112441986	17	73025898	73027213	2	448	100	73025898	73027213	2	448	100	False	0
LOC100140412	18	NA	NA	NA	NA	NA	63581186	63581830	1	37	18	False	0
LOC104968479	18	NA	NA	NA	NA	NA	60457586	60476293	5	99	6	False	0
LOC112442215	18	NA	NA	NA	NA	NA	57621720	57624548	9	159	7	False	0
LOC112442391	18	NA	NA	NA	NA	NA	63650013	63653199	4	398	26	False	0
LOC618289	18	NA	NA	NA	NA	NA	60345281	60357314	4	805	50	False	0
LOC618873	18	NA	NA	NA	NA	NA	61362893	61363002	1	21	10	False	0
LOC785408	18	NA	NA	NA	NA	NA	60370068	60390485	7	128	8	False	0
GLG1	18	1943728	1943866	1	18	6	1943728	1943866	1	18	6	False	0.997711423693009
ADAT1	18	2916154	2917060	2	93	31	2916154	2917060	2	93	31	False	6.80340090282039e-11
GAS8	18	14791838	14791985	2	147	37	14791838	14791985	2	147	49	False	8.03531596883606e-08
PHKB	18	15981658	15981727	1	2	1	15981658	15981727	1	2	1	False	3.16119097774812e-10
LOC786252	18	18384806	18386634	3	608	304	18384806	18386634	3	608	304	False	0
RPGRIP1L	18	22013675	22013822	1	35	35	22013675	22013822	1	35	35	False	1.19937665171712e-18
TDRD12	18	43231551	43231659	1	0	0	43231551	43231659	1	0	0	False	0
LOC104974850	18	44947849	44960723	3	105	18	44947849	44960723	3	105	18	False	0
ZNF599	18	45555799	45555817	1	18	18	45555799	45555817	1	18	18	False	0
DMKN	18	46176310	46176526	1	0	0	46176310	46176526	1	0	0	False	3.47258381606507e-09
SBSN	18	46189185	46190161	8	36	18	46189185	46190161	8	36	18	False	0.03514528123125
LOC107131422	18	47716557	47720428	1	30	15	47716557	47720428	1	30	15	False	0
LOC515276	18	49263851	49263974	1	123	62	49263851	49263974	1	123	62	False	0
LOC100140085	18	49514933	49516396	1	84	84	49514933	49516396	1	84	84	False	0
LOC112441502	18	51427164	51427793	4	100	25	51427164	51427793	4	100	14	False	0
LOC100336941	18	51434299	51449412	16	120	30	51434299	51449412	16	120	17	False	0
SRRM5	18	51832656	51834460	2	60	24	51832656	51834460	2	60	24	False	7.19141934794887e-06
LOC112442347	18	54982137	54982669	2	266	266	54982137	54982669	2	266	266	False	0
PPP1R15A	18	55475118	55476786	2	0	0	55475118	55476786	2	0	0	False	3.34188774969249e-09
HRC	18	55655330	55657677	1	153	153	55655330	55657677	1	153	153	False	3.13676309509999e-05
KLK7	18	56964818	56964978	1	26	26	56964818	56964978	1	26	26	False	0.00688296460219149
SIGLEC5	18	57579466	57580455	3	227	38	NA	NA	NA	NA	NA	False	7.61333709335823e-05
LOC107131224	18	57597621	57599249	6	123	20	57597621	57600452	9	159	7	False	0
LOC787812	18	59233181	59235718	1	84	84	59233181	59235718	1	84	84	False	0
LOC100335553	18	59354797	59356054	1	1257	628	59354797	59356054	1	1257	628	False	0
LOC101907570	18	59418798	59419673	1	84	84	59418798	59419673	1	84	84	False	0
LOC100848077	18	59523033	59523946	2	127	51	59523033	59523946	2	127	51	False	0
LOC100300095	18	59657495	59659993	2	11	6	59657495	59659993	2	2	1	False	0
LOC100140695	18	59770398	59770956	1	89	44	59770398	59770956	1	89	44	False	0
LOC112442366	18	59814304	59816486	1	0	0	59814304	59816486	1	0	0	False	0
LOC100140226	18	59838894	59880717	2	67	67	59838894	59880717	2	67	67	False	0
LOC112442367	18	59910438	59912562	1	2124	2124	59910438	59912562	1	2124	2124	False	0
LOC104974936	18	60165204	60165596	1	4	2	60165204	60165596	1	4	2	False	0
LOC101905616	18	60228837	60244938	6	434	72	60228837	60244938	6	434	72	False	0
LOC616720	18	60291858	60292121	2	88	44	60291858	60292121	2	88	44	False	0
LOC112442374	18	60378961	60379969	3	112	112	60378961	60381013	1	2052	128	False	0
LOC618456	18	60418127	60479864	2	42	28	60400237	60479864	7	441	32	False	0
LOC100336431	18	60638828	60638843	1	15	8	60638828	60638843	1	15	8	False	0
LOC100336448	18	60645947	60653511	5	537	268	60645947	60653511	5	537	268	False	0
ZNF845	18	60674414	60676603	1	84	84	60674414	60676603	1	84	84	False	6.25752332823778e-08
LOC104968422	18	61067999	61083999	13	155	77	61067999	61083999	13	155	77	False	0
LOC112442379	18	61105952	61111263	9	198	99	61105952	61111263	9	198	99	False	0
LOC514552	18	61300942	61306104	11	171	7	61300942	61306104	11	171	57	False	0
LOC525820	18	61325859	61332204	11	171	7	NA	NA	NA	NA	NA	False	0
LOC528568	18	61384378	61384748	1	23	12	NA	NA	NA	NA	NA	False	0
LOC112442239	18	61410873	61418472	12	156	13	61410873	61418629	10	150	75	False	0
LOC100300449	18	61441684	61446447	12	156	16	61441684	61446447	12	156	22	False	0
NLRP2	18	62419463	62420641	1	15	8	62419463	62420641	1	15	8	False	1.8750543162871e-20
LOC100852077	18	62469213	62469247	1	34	3	62462315	62463364	3	165	28	False	0
KIR3DS1	18	62588046	62753426	18	151	5	62588046	62753426	18	151	5	False	0
KIR3DL2	18	62700402	62700436	1	34	2	NA	NA	NA	NA	NA	False	0.221236755494515
LOC100852061	18	62714567	62717827	5	136	10	62714567	62722602	7	174	25	False	0
LOC407171	18	62948084	62948698	1	59	59	62948084	62948698	1	59	59	False	0
LOC510520	18	62971091	62974440	8	172	2	62971091	62974440	8	172	2	False	0
LOC112441494	18	63165061	63171144	16	140	2	63165061	63168482	8	204	3	False	0
LOC107131323	18	63194933	63194988	1	3	3	63194933	63194988	1	3	3	False	0
LOC107131473	18	63327600	63328515	1	915	19	63327600	63328515	1	915	22	False	0
TARM1	18	63335837	63336854	2	474	10	63335837	63336854	2	474	12	False	0
LOC107131476	18	63361022	63361928	1	906	19	63361022	63361928	1	906	22	False	0
LOC107131467	18	63373025	63374003	1	978	20	63373025	63374003	1	978	24	False	0
LOC768229	18	63611004	63611158	1	51	26	63608988	63612174	5	394	26	False	0
ZNF470	18	63864854	63866098	1	91	46	63864854	63866098	1	91	46	False	2.39342955174962e-07
PEG3	18	64104761	64106551	4	62	36	64104761	64106551	4	62	36	False	0.00190815720491937
ZNF543	18	64499535	64500645	1	95	48	64499535	64500645	1	95	48	False	0
LOC789715	18	64537676	64539571	2	268	134	64537676	64539571	2	268	134	False	0
LOC101910047	18	65117878	65118904	2	176	176	65117878	65118904	2	176	176	False	0
GP1BA	19	NA	NA	NA	NA	NA	26460496	26461254	1	31	16	False	0.0131577164310646
GPR179	19	NA	NA	NA	NA	NA	38989590	38994615	1	98	49	False	2.67654454919677e-20
LOC100568284	19	NA	NA	NA	NA	NA	27221315	27222394	4	113	28	False	0
LOC104968477	19	NA	NA	NA	NA	NA	41307897	41308494	1	25	12	False	0
LOC112442728	19	NA	NA	NA	NA	NA	57060726	57061760	3	209	19	False	0
LOC112442729	19	NA	NA	NA	NA	NA	57068933	57069224	1	119	13	False	0
LOC112442753	19	NA	NA	NA	NA	NA	57053265	57055495	5	198	18	False	0
LOC504773	19	NA	NA	NA	NA	NA	14421653	14421723	1	70	23	False	0
POLR2A	19	NA	NA	NA	NA	NA	27238474	27239934	2	576	144	False	0.999999942102154
LOC781197	19	4867728	4868034	1	306	153	4867728	4868034	1	306	153	False	0
MMD	19	5621006	5621100	3	24	12	5621006	5621100	3	24	12	False	0.0136446548070045
LOC528282	19	6392290	6392365	1	5	2	6392290	6392365	1	5	2	False	0
LOC788751	19	9144678	9145471	3	47	24	9144678	9145471	3	47	24	False	0
LOC107131494	19	11971038	11971266	1	228	114	11971038	11971266	1	228	114	False	0
LOC100848100	19	14289247	14291733	3	93	23	14289247	14291733	3	93	23	False	0
EFCAB5	19	21190845	21191760	1	0	0	21190845	21191760	1	0	0	False	7.41783951945302e-16
LOC509526	19	24021137	24022082	1	945	315	24021137	24022082	1	945	315	False	0
LOC617122	19	24039916	24040861	1	945	315	24039916	24040861	1	945	315	False	0
MYBBP1A	19	25031058	25031155	1	0	0	25031058	25031155	1	0	0	False	1.69244645255186e-17
DNAH9	19	30469763	30470887	4	191	48	30469763	30470887	4	191	48	False	1.36586328854305e-35
LOC100848572	19	41300926	41301553	1	0	0	41300926	41301553	1	0	0	False	0
LOC100141108	19	41337418	41351441	2	88	88	41337418	41351441	2	88	88	False	0
LOC788196	19	41400396	41400789	1	57	57	41400396	41400789	1	57	57	False	0
LOC100847371	19	41406979	41407816	11	203	102	41406979	41407816	11	203	102	False	0
LOC112442669	19	41435090	41435988	2	190	190	41435090	41435988	2	190	190	False	0
KRTAP9-1	19	41451666	41452296	2	115	58	41451666	41452296	2	115	58	False	0.00139809073197777
LOC112442670	19	41468219	41468984	3	73	36	41468219	41468984	3	73	36	False	0
LOC100138853	19	41479172	41479937	2	0	0	41479172	41479937	2	0	0	False	0
LOC788650	19	41518765	41519235	1	252	84	41518765	41519235	1	252	84	False	0
KRT16	19	41827463	41827946	1	0	0	41827463	41827946	1	0	0	False	2.17483656210401e-09
CD300LG	19	43735918	43736180	2	62	62	43735918	43736180	2	42	42	False	0.0299351091325868
LOC616254	19	48235900	48235992	1	65	32	48235900	48235992	1	65	32	False	0
SECTM1A	19	50303473	50309951	9	139	69	50303473	50309951	9	139	69	False	0
TNRC6C	19	54061224	54061368	1	1	1	54061224	54061368	1	1	1	False	0.999997823984353
QRICH2	19	55422064	55423659	2	0	0	55422064	55423659	2	0	0	False	1.21935180720808e-18
GALR2	19	55584024	55584718	1	6	3	55584024	55584718	1	6	3	False	0.00797093656746506
LOC526163	19	56891612	56891673	1	61	30	56891612	56891673	1	61	30	False	0
KIF19	19	57083284	57086388	7	169	8	57083284	57084422	3	170	19	False	5.3712342427336e-13
TTYH2	19	57155955	57156034	1	14	14	57155955	57156034	1	14	14	False	0.347961542462659
BDP1	20	10047957	10050082	1	0	0	10047957	10050082	1	0	0	False	4.37097990000324e-11
MAST4	20	12445001	12448490	4	72	29	12445001	12448490	5	51	23	False	0.00813023877986137
LOC781741	20	17619891	17620603	2	356	356	17619891	17620603	2	356	356	False	0
LOC783202	20	24418232	24418472	1	239	239	24418232	24418472	1	239	239	False	0
CCL28	20	31379906	31380313	1	185	185	31379906	31380313	1	340	85	False	0.281065700553635
NSUN2	20	66631715	66632052	1	66	33	66631715	66632052	1	66	33	False	0.961845836118256
LOC101902976	20	68078450	68078816	1	312	104	68078450	68078816	1	312	104	False	0
IFI27	21	NA	NA	NA	NA	NA	58740796	58740925	1	129	16	False	0.0561856088767235
LOC788601	21	NA	NA	NA	NA	NA	34848523	34849793	5	109	27	False	0
TNFAIP2	21	NA	NA	NA	NA	NA	67812973	67823528	23	195	10	False	0.00267820839495161
UBL7	21	NA	NA	NA	NA	NA	34219870	34220052	1	11	6	False	0.0277554399688677
LOC100301422	21	79498	79568	1	3	2	NA	NA	NA	NA	NA	False	0
LOC107131187	21	128419	129307	2	252	252	NA	NA	NA	NA	NA	False	0
LOC112443209	21	714934	717058	1	2124	2124	714934	717058	1	2124	2124	False	0
LOC781624	21	19662198	19663130	2	465	93	19662198	19663130	2	465	93	False	0
LOC522763	21	19679925	19680909	2	984	197	19679925	19680909	2	984	197	False	0
LOC107131588	21	19696871	19697722	2	382	96	19696871	19697722	2	382	96	False	0
LOC512440	21	19716535	19717477	2	942	236	19716535	19717477	2	942	236	False	0
LOC618633	21	19744427	19745299	2	435	62	19744427	19745299	2	435	62	False	0
LOC781494	21	19765041	19765947	2	906	129	19765041	19765947	2	906	129	False	0
LOC107131597	21	19974260	19975034	1	774	155	19974260	19975034	1	774	155	False	0
LOC520626	21	19991257	19992046	1	789	158	19991257	19992046	1	789	158	False	0
LOC508153	21	20003925	20004822	2	897	179	20003925	20004822	2	897	179	False	0
LOC100299845	21	20127133	20128024	1	891	891	20127133	20128024	1	891	891	False	0
LOC515149	21	20222118	20223276	1	1158	83	20222118	20223276	1	1158	83	False	0
ACAN	21	20425117	20426826	4	57	57	20425117	20426826	4	57	57	True	0.999993944546979
ADAMTSL3	21	24113345	24147722	9	131	44	NA	NA	NA	NA	NA	True	9.55133265504144e-09
LOC508858	21	34835233	34837188	5	153	19	34835233	34837188	5	153	26	False	0
LOC785745	21	37876287	37876419	1	132	132	37876287	37876419	1	132	132	False	0
ARHGAP5	21	42533994	42534003	1	9	9	42533994	42534003	1	9	9	False	0.98705369807694
LOC782598	21	49074121	49079604	4	1340	1340	49074121	49079604	4	1340	1340	False	0
FSCB	21	54270275	54271277	2	148	50	54270275	54271501	2	128	51	False	4.81479388500392e-13
SERPINA3-8	21	59317437	59324518	4	314	15	59317437	59324518	4	314	12	False	0
SERPINA3	21	59334249	59339987	4	309	15	59334249	59339987	4	309	11	False	5.34007170592001e-12
SERPINA3-7	21	59355734	59361723	8	313	15	59355734	59361723	8	313	12	False	0
SERPINA3-3	21	59385572	59392739	10	313	15	59385572	59392739	10	313	12	False	0
LOC784932	21	59405277	59411853	4	313	15	59405277	59411853	4	313	12	False	0
SERPINA3-1	21	59435751	59441585	4	308	15	59435751	59441585	4	308	11	False	0
SERPINA5_1	21	59460933	59464913	5	242	12	59460933	59464913	5	242	9	False	0
AK7	21	61313087	61313176	1	46	46	61313087	61313176	1	46	46	False	9.78990970793468e-09
LOC112443175	21	67782214	67782597	2	112	56	67782214	67824972	4	170	16	False	0
LOC615559	21	67795878	67800509	3	20	5	67790883	67800714	12	175	9	False	0
TDRD9	21	68537101	68537218	1	13	6	68537101	68537218	1	13	6	False	3.82298905718051e-07
AHNAK2	21	69358772	69375536	1	12600	1145	NA	NA	NA	NA	NA	False	0
DNAH12	22	NA	NA	NA	NA	NA	43791688	43791903	1	215	54	False	0.000394165957730919
HDAC11	22	NA	NA	NA	NA	NA	58441723	58441725	1	2	1	False	0.0447802083550292
LOC112443452	22	29097	30264	1	1167	584	29097	30264	1	1167	1167	False	0
LOC101907965	22	22004738	22004948	1	210	210	22004738	22004948	1	210	210	False	0
CATHL4	22	51592922	51592976	1	54	18	NA	NA	NA	NA	NA	False	0
CATHL2	22	51641185	51641335	1	69	34	51641185	51641335	1	69	34	False	0
ATP2B2	22	54380118	54380330	1	0	0	54380118	54380330	1	0	0	False	0.999921506473264
KIAA1257	22	58938720	58938962	2	33	16	58938720	58938962	2	33	16	False	1.74543485053087e-08
HMCES	22	59156918	59157149	1	41	20	59156918	59157149	1	41	20	False	4.51657466936959e-05
PLXNA1	22	60245256	60245360	1	0	0	NA	NA	NA	NA	NA	False	0.999998424887592
LOC107131705	22	60733489	60734474	2	492	164	NA	NA	NA	NA	NA	False	0
BTNL2	23	NA	NA	NA	NA	NA	25882692	25882808	1	22	11	False	2.02725572868094e-07
LOC101903211	23	NA	NA	NA	NA	NA	25994290	26433440	20	27	0	False	0
LOC107131258	23	NA	NA	NA	NA	NA	26250649	26328610	24	46	0	False	0
LOC104975635	23	3173266	3173641	1	230	230	3173266	3173641	1	230	230	False	0
TAP2	23	7143340	7146023	5	228	228	7143340	7146023	5	228	228	False	0.00171341819174486
LOC618733	23	7161896	7165593	12	170	170	7161896	7165593	12	170	170	False	0
DNAH8	23	12577087	12577264	1	21	10	NA	NA	NA	NA	NA	True	2.09466493164173e-37
KIF6	23	13458870	13459077	1	0	0	13458870	13459077	1	0	0	False	1.03952440427845e-16
DAAM2	23	13801096	13801214	1	3	2	13801096	13801214	1	3	2	False	0.998285962155217
C23H6orf132	23	15833534	15836955	1	36	18	15833534	15836955	1	36	18	False	0
GNMT	23	16574981	16575150	1	169	169	16574981	16575150	1	169	169	False	0.667933555724909
LOC112443696	23	16607151	16610188	5	153	153	16607151	16610188	5	153	153	False	0
LOC100138976	23	21714669	21714713	1	44	44	21714669	21714713	1	44	44	False	0
RHAG	23	22375434	22375556	1	4	4	22375434	22375556	1	4	4	False	0.340299251263077
PKHD1	23	24283124	24283320	1	18	9	NA	NA	NA	NA	NA	False	2.88608936958615e-23
BOLA-DQA2	23	25583527	25589147	4	190	3	25583527	25589147	4	190	3	False	0
BOLA-DQB	23	25607584	25620484	6	144	2	25607584	25620484	6	144	2	False	0
BOLA-DQA5	23	25636765	25643813	5	159	2	25636765	25643813	5	159	2	False	0
BLA-DQB	23	25672737	25680156	5	157	2	25672737	25680156	5	157	2	False	0
LOC100848815	23	25691729	25695249	4	191	3	25691729	25695249	4	191	3	False	0
LOC104972343	23	26562168	26567300	4	26	26	26562168	26567300	4	26	26	False	0
C23H6orf10	23	26990766	26992493	1	180	180	26990766	26992493	1	180	180	False	0
LOC112443844	23	27093538	27094627	1	119	30	27093538	27094303	2	44	22	False	0
LOC786065	23	27144093	27144294	1	0	0	27144093	27144294	1	0	0	False	0
HSPA1A	23	27520656	27522579	1	0	0	27520656	27522579	1	0	0	True	0
MGC126945	23	27784616	27784667	1	2	1	27784616	27784667	1	2	1	False	0
BoLA	23	27834526	27933588	5	27	1	27834526	27933588	5	27	1	False	0
MIC1	23	27842165	27913198	14	175	4	27842165	27913198	14	175	4	False	0
BOLA	23	27872181	27874353	5	197	5	27872181	27874353	5	197	5	False	0
LOC788634	23	27898512	27901873	8	163	4	27898512	27901873	8	163	4	False	0
BOLA_1	23	27944442	27944718	2	85	42	27944442	27944718	2	85	42	False	0
LOC112443864	23	27957750	27958485	2	169	84	27957750	27958485	2	246	123	False	0
CDSN	23	28023553	28025145	1	15	8	28023553	28025145	1	15	8	False	0.499451801068193
LOC616942	23	28056051	28056309	1	41	20	28056051	28056309	1	41	20	False	0
MUC21	23	28105897	28106946	1	135	135	28105897	28106946	1	135	135	False	0.331419151101163
MUCL3	23	28125407	28126552	2	77	38	28125407	28126552	2	77	38	False	0
DDR1	23	28180753	28180947	1	7	7	28180753	28180947	1	7	7	False	0.0264778570642852
FLOT1	23	28294009	28294191	1	0	0	NA	NA	NA	NA	NA	False	0.0152734382576229
BOLA-NC1	23	28548022	28552297	15	167	84	28548022	28552297	15	167	84	False	0
JSP.1	23	28664036	28667358	9	128	2	28664036	28667358	9	128	1	False	0
LOC786987	23	29026607	29046876	8	120	6	29026607	29046876	8	120	6	False	0
LOC785910	23	29203827	29204751	1	15	8	29203827	29204751	1	15	8	False	0
LOC785779	23	29237954	29238881	1	927	309	29237954	29238881	1	927	309	False	0
LOC516274	23	29515615	29516563	1	948	73	NA	NA	NA	NA	NA	False	0
LOC782379	23	29595602	29596534	2	465	58	29595602	29596534	2	465	58	False	0
LOC785479	23	29604280	29605103	2	152	19	29604280	29605103	2	152	19	False	0
LOC509155	23	29612536	29613169	1	633	79	29612536	29613169	1	633	79	False	0
LOC784614	23	29615077	29616017	2	470	59	29615077	29616017	2	470	59	False	0
LOC784652	23	29650880	29651819	1	939	117	29650880	29651819	1	939	117	False	0
LOC784681	23	29661662	29662601	1	939	117	29661662	29662601	1	939	117	False	0
LOC782554	23	29930409	29931330	1	921	230	29930409	29931330	1	921	230	False	0
ZSCAN12	23	30344836	30346116	1	33	33	30344836	30346116	1	33	33	False	1.43991732878074e-05
HIST1H2AG	23	30995955	30996345	1	16	8	30995955	30996345	1	16	8	False	0.000610464103704842
LOC616819	23	30999149	30999557	1	408	204	30999149	30999557	1	408	204	False	0
HIST1H2AJ	23	31001799	31002183	1	10	5	31001799	31002183	1	10	5	False	0.19119768143705
HIST1H2AC	23	31758293	31758683	1	218	109	NA	NA	NA	NA	NA	False	0.599175549394101
LOC788801	23	34453836	34454361	1	525	262	34453836	34454361	1	525	262	False	0
JARID2	23	41491375	41491559	1	11	2	41491375	41491559	1	11	2	False	0.999862193011047
SLC22A23	23	50364213	50364317	1	0	0	50364213	50364317	1	0	0	False	0.366550902975159
LOC617406	23	50682026	50690498	6	189	4	50682026	50690498	6	189	5	False	0
LOC100336531	23	52437202	52437718	1	516	516	52437202	52437718	1	516	516	False	0
LOC789929	24	154164	154839	1	675	338	154164	154839	1	675	338	False	0
C24H18orf63	24	4088555	4088892	1	124	16	4088555	4088892	1	124	14	False	0
LOC100337355	24	8554165	8554444	1	279	140	8554165	8554444	1	279	140	False	0
LOC100848171	24	12517679	12519815	1	2136	712	12517679	12519815	1	2136	712	False	0
LOC112444152	24	14321279	14321568	1	289	289	14321279	14321568	1	289	289	False	0
LOC101904580	24	53931653	53934403	2	134	67	53931653	53934403	2	134	67	False	0
LOC100137989	24	53983582	53983929	1	284	22	53983582	53983929	1	284	22	False	0
LOC786348	24	61866783	61866912	1	1	0	NA	NA	NA	NA	NA	False	0
LOC100337223	24	61879790	61883024	3	117	59	61879790	61883303	4	206	10	False	0
LOC519132	24	61912950	61913007	1	57	28	61912950	61913007	1	57	28	False	0
LOC511106	24	61930037	61930621	2	148	74	61930037	61930621	2	148	74	False	0
LOC101909082	25	NA	NA	NA	NA	NA	35695058	35698105	9	98	9	False	0
MUC3A	25	NA	NA	NA	NA	NA	35727323	35734069	2	22	2	False	0
ZFAND2A	25	NA	NA	NA	NA	NA	41669066	41669403	3	20	10	False	0.000389857167343114
LOC104975830	25	2214175	2214479	1	6	3	2214175	2214479	1	6	3	False	0
LOC112444355	25	2237458	2238046	1	588	588	2237458	2238046	1	588	588	False	0
IL32	25	2492342	2493986	6	122	9	NA	NA	NA	NA	NA	False	3.7703925155889e-07
LOC100139916	25	2502779	2504309	2	27	2	NA	NA	NA	NA	NA	False	0
LOC100141258	25	2520104	2520331	1	227	114	2520104	2520331	1	227	114	False	0
LOC788915	25	2585300	2585468	1	168	168	2585300	2585468	1	168	168	False	0
LOC510257	25	2654256	2656485	2	495	124	2654256	2656485	2	495	124	False	0
GRIN2A_1	25	8614601	8615585	2	164	164	8614601	8615585	2	164	164	False	0
LOC112444357	25	10180885	10181101	1	14	7	10180885	10181101	1	14	7	False	0
LOC101902664	25	13661307	13663368	1	120	120	NA	NA	NA	NA	NA	False	0
LOC100296255	25	15327525	15327839	1	314	157	15327525	15327839	1	314	157	False	0
SDR42E2	25	19845793	19846639	1	0	0	19845793	19846639	1	0	0	False	0
SPN	25	26511519	26512965	1	0	0	26511519	26512965	1	0	0	False	0.0912713919603563
LOC101902665	25	27003492	27035754	5	129	7	NA	NA	NA	NA	NA	False	0
LOC518768	25	33843761	33844327	1	148	74	NA	NA	NA	NA	NA	False	0
LOC107131854	25	35701093	35709400	11	544	68	35701093	35709400	11	545	50	False	0
ZAN	25	35855341	35856038	3	95	24	35855341	35856045	2	144	24	False	1.56059061227021e-43
LOC104968516	25	41656455	41657379	1	99	50	41656455	41657379	1	99	50	False	0
CYP17A1	26	NA	NA	NA	NA	NA	23416319	23418783	6	222	74	False	0.0350306078051602
LOC107131455	26	3122602	3124738	1	2136	2136	3122602	3124738	1	2136	2136	False	0
LOC112444529	26	3128028	3130616	2	1072	1072	3128028	3130616	2	1072	1072	False	0
LOC100848463	26	3494077	3496177	1	2100	2100	3494077	3496177	1	2100	2100	False	0
LOC104975936	26	3499467	3501461	1	1994	1994	3499467	3501461	1	1994	1994	False	0
LOC112444495	26	23431915	23437742	8	191	19	23431915	23434529	5	172	57	False	0
LOC112444466	26	25277638	25278750	3	279	46	25277638	25278750	3	279	46	False	0
HTRA1	26	42285687	42286180	1	3	2	NA	NA	NA	NA	NA	False	0.0169475465900735
DMBT1	26	42419258	42478206	59	65	2	42419258	42478210	54	63	5	False	7.35516622313886e-32
MKI67	26	47511735	47518856	1	0	0	47511735	47518856	1	0	0	False	4.17035383841505e-16
DEFB13	27	NA	NA	NA	NA	NA	6326828	6328512	2	90	1	False	0
LOC100296035	27	NA	NA	NA	NA	NA	6432333	6433375	3	81	1	False	0
LOC112444614	27	NA	NA	NA	NA	NA	36952217	36952965	1	62	31	False	0
LOC782601	27	4285101	4286024	2	206	206	4285101	4286024	2	206	206	False	0
LOC101907227	27	6474855	6477351	4	282	4	6474855	6477351	4	282	3	False	0
LOC107131528	27	6502336	6503247	2	126	2	6502336	6503247	2	126	1	False	0
LOC112444640	27	6581258	6582146	1	888	12	6581258	6582146	1	888	10	False	0
DEFB10	27	6596622	6598296	2	93	1	6596622	6598296	2	93	1	False	0
LOC101902646	27	6618590	6628312	4	219	3	6618590	6628312	4	219	2	False	0
DEFB7	27	6676518	6678161	2	93	1	NA	NA	NA	NA	NA	False	0
DEFB1	27	6721904	6723584	2	90	1	6721904	6723584	2	90	1	False	5.06986674339156e-05
DEFB	27	6956449	6964026	2	45	0	6956449	6964026	2	45	0	False	0
DEFB4A	27	7139097	7140756	2	94	2	7139097	7140756	2	94	1	False	0
EBD	27	7178653	7180318	2	96	2	7178653	7180318	2	96	1	False	0
LOC515227	27	21786757	21787707	2	457	228	21786757	21787707	2	457	228	False	0
THAP1	27	37548817	37549013	1	33	33	37548817	37549013	1	33	33	False	0.89916932761685
LOC100337323	28	NA	NA	NA	NA	NA	2844111	2844765	1	654	13	False	0
ZNF33B	28	NA	NA	NA	NA	NA	12828173	12830257	2	0	0	False	2.25380897368934e-06
LOC614741	28	3168246	3169446	2	32	32	3167541	3168473	2	53	21	False	0
TOMM20	28	7889555	7889637	1	0	0	7889555	7889637	1	0	0	False	0.577780758415904
CDK1	28	16538658	16538670	1	12	12	16538658	16538670	1	12	12	False	0.970572339309587
LOC100139549	28	18271211	18271490	1	268	134	18271211	18271490	1	268	134	False	0
RTKN2	28	18364223	18364279	2	56	14	18364223	18364279	2	56	14	False	1.30976541627025e-14
CFAP70	28	29301578	29301626	1	11	6	29301578	29301626	1	11	6	False	0
LOC112444747	28	42040009	42041479	1	96	96	42040009	42041479	1	96	96	False	0
LOC101907562	28	42135124	42136093	1	0	0	42135124	42136023	2	70	28	False	0
LOC112444752	28	42191407	42192370	1	121	30	42191407	42192074	2	146	42	False	0
LOC100337032	29	NA	NA	NA	NA	NA	5497086	5498310	1	1224	56	False	0
LOC101906859	29	928320	928858	2	57	14	928320	928886	2	78	17	False	0
LOC112444871	29	4649935	4651513	3	525	105	4649935	4651513	3	525	525	False	0
LOC112441457	29	7665861	7666455	1	594	594	7665861	7666455	1	594	594	False	0
DLG2	29	11779253	11779322	1	69	2	11779253	11779322	1	69	3	False	0.673545370161857
USP35	29	17798226	17798985	1	15	15	17798226	17798985	1	15	15	False	0.0434784639735485
RSF1	29	18316754	18330617	7	202	202	NA	NA	NA	NA	NA	False	0.999999962570394
CLNS1A	29	18349186	18367206	7	117	117	NA	NA	NA	NA	NA	False	0.0950296158150142
AQP11	29	18381663	18393201	7	228	228	NA	NA	NA	NA	NA	False	0.0591720470749302
LOC112444840	29	19155181	19156944	3	139	139	19155181	19156944	3	139	139	False	0
LOC100850308	29	27131016	27131613	1	15	8	27131016	27131613	1	15	8	False	0
TMEM225	29	27192992	27194810	3	172	57	NA	NA	NA	NA	NA	False	0.541094557388445
LOC781277	29	27260317	27261268	1	114	13	NA	NA	NA	NA	NA	False	0
LOC509323	29	27271421	27272357	1	936	104	NA	NA	NA	NA	NA	False	0
LOC787625	29	27386014	27387096	2	93	46	27386014	27387096	2	93	46	False	0
LOC782688	29	27769061	27769935	2	436	218	27769061	27769935	2	436	218	False	0
LOC107131379	29	28019898	28020849	1	637	212	28019898	28020849	1	637	212	False	0
LOC783205	29	28034928	28035855	1	314	105	28034928	28035855	1	314	105	False	0
HIST1H4D	29	34461679	34461988	1	309	309	34461679	34461988	1	309	309	False	0.00226430020608533
LOC524173	29	39695162	39695362	1	40	13	NA	NA	NA	NA	NA	False	0
AHNAK	29	40878499	40895458	6	215	43	40878499	40895458	6	215	43	False	0.344567387106657
LOC100336631	29	41922289	41922392	1	103	52	41922289	41922392	1	44	11	False	0
SLC22A11	29	42810320	42810524	1	204	102	42810320	42810524	1	204	102	False	5.80185239880571e-05
LOC528168	29	48243194	48243383	1	189	189	48243194	48243383	1	189	189	False	0
LOC112444884	29	48422088	48424674	2	798	200	48422088	48424674	2	798	200	False	0
LOC112444897	29	48908097	48909079	1	156	156	48908097	48909079	1	156	156	False	0
CTSD	29	49717218	49717493	1	10	5	49717218	49717493	1	10	5	False	0.0891858597432503
LOC112444885	29	49886071	49892714	4	43	29	49886071	49892714	4	18	11	False	0
LOC789503	29	50198913	50214789	16	587	140	50198913	50214789	15	633	153	False	0
MUC5AC	29	50260837	50266845	4	698	50	50260837	50266845	4	734	61	False	0
LOC112444915	29	50268111	50269180	2	190	47	50268111	50269180	2	190	47	False	0
MUC2	29	50336149	50344982	7	983	66	50336149	50344982	8	853	52	False	4.54632231934197e-05
MUC6	29	50402371	50410845	5	856	84	50402371	50410845	5	856	89	False	1.08683766450872e-32
AP2A2	29	50434364	50434515	2	15	8	50434364	50434515	2	15	8	False	0.999932214597942
IRF7	29	50698045	50698164	2	25	12	50698045	50698164	2	6	3	False	3.31354276199443e-07
